# Supplementary material for: Parent-Reported Changes in Ontario Children’s Physical Activity Levels during the COVID-19 Pandemic
Source: Children (Basel). 2023 Jan 26;10(2):221. doi: 10.3390/children10020221 (PMC9954678; doi:10.3390/children10020221)
Supplement: Supplementary file 1 [file children-10-00221-s001.zip]

Archive with 1 entries (1 files):
- children-2135034-supplementary.pdf
